# Supplementary material for: Four missense genetic variants in CUBN are associated with higher levels of eGFR in non-diabetes but not in diabetes mellitus or its subtypes: A genetic association study in Europeans
Source: Front Endocrinol (Lausanne). 2023 Feb 28;14:1081741. doi: 10.3389/fendo.2023.1081741 (PMC10011651; doi:10.3389/fendo.2023.1081741)
Supplement: Supplementary file 1 [file Table_1.xlsx]

## Sheet: Sheet1
	INDEX
	Supplementary Table Number	Supplementary Table Description
	1	Details of genotyping, imputation, Quality Control (QC) and genotype-phenotype association analysis
	2	Genotyping status of CUBN gene Single nucleotide variants (SNVs).
	3	Model covariates available in participating studies (model 1 and model 2/3)
	4	Clinical characteristics (genotype stratification for rs1801239)
	5	Clinical characteristics (genotype stratification for rs144360241)
	6	Clinical characteristics (genotype stratification for rs45551835)
	7	Clinical characteristics (genotype stratification for rs141640975)
	8	Summary results for UKBB-NDM, UKBB-T2D and deCODE NDM SNV-eGFRcreatinine analyses (model 3)
	9	UK Biobank-Non Diabetes (NDM), albuminuria-SNV interaction (model 3)
	10	Summary results for UKBB SNV-eGFRcratinine-cystatin C analyses (Model 1)
	11	Summary results for UKBB SNV-eGFRcratinine-cystatin C analyses (Model 3)
	12	Summary results for UKBB SNV-cystatin C analyses (Model 1)
	13	Summary results for UKBB SNV-cystatin C analyses (Model 3)
	14	Input parameters for Quanto, estimated power and required sample size (UKBB-T2D (meta-analysis))
	15	Input parameters for Quanto, estimated power and required sample size for the UK Biobank Non Diabetic group (UKBB-NDM)
	16	Acknowledgements and Funding statements for Participating studies

## Sheet: Supplementary table 1
Supplementary table 1: Details of genotyping, imputation, QC and association analysis.
Cohort	AfterEU	UK-ROI	DiaGene	Genesis	Rotterdam	ANDIS	UKBB*	ExWas (discovery phase)**	deCode
Genotyping Array	Illumina Human Core Exome Chip (24-1.0)	Illumina Infinium CoreExome	GSA v1	Illunina HumanCore Exome 12v1	Illumina 550 K and 610 K	InfiniumCoreExome-24v1-1 BeadChip arrays (Illumina, San Diego, CA, USA)	UK BiLEVE and UK Biobank Axiom arrays, Affymetrix	Illumina Human Exome v12 1.0	Illumina microarrays
Genotyping center	University of Virginia	University of Virginia	http://glimdna.org/	Genetic Analysis Platform (GAP) of the Broad Institute	Human Genotyping Facility of the Genetic Laboratory of the Department of Internal Medicine, Erasmus MC, Rotterdam, The Netherlands	Lund University Diabetes Centre, Malmö, Sweden	Affymetrix Research Services Laboratory, Santa Clara, California, USA	NNF CBMR, Copenhagen	deCode genetics, Reykjavik, Iceland
Variant calling Method	GenCall, Z Call	GenomeStudio	GenomeStudio	GenCall, Z Call	-	GenomeStudio	Affymetrix GeneTitan® Multi-Channel (MC) instrument	Genome Studio & Z Call	Graphtyper
Positions are build 37 & on the positive strand?	Yes	Yes	Yes	Yes	Yes	Yes	Yes	Yes	NO
Pre-imputation variant QC	SNP Call Rate >95%, Subject Call Rate >98%, extreme Heterozygosity Individuals removed, cryptic relatedness (>5%), duplicates, sex Check	SNP Call Rate >95%,	SNP Call Rate >95%, Extreme Heterozygosity Individuals removed, Duplicates, Sex Check	Missing call rate >1%; mitochondria and sexual chromosomes; HWE p-value<1E-05; MAF<0,01	Sample call rate <98%; gender mismatch, excess autosomal heterozygosity, outlying identity-by-state clustering estimates	Parameters used for quality control of samples were gender, call rate < 95%, and relatedness (pi_hat ≥ 0.2).Exclusion of individuals of non-European origin and second degree relatives. Exclusion of the SNPs based on monoalleleic status, minor allele frequency < 0.05 and genotyping quality (< 95%).	DNA concentration, genotype missing call rate > 0.05, MAF ≥ 5%, HWE p-value > 10-6, r2 ≤ 0.1 (LD), sex effects, array and plate effects	SNP call rate <98%, HWE p<10-6, cluster separation score <0.4. Sample call rate <95%, gender check, genetic duplicates and non European origin (Non-CEU) removed	SNP Call Rate >95%, Subject Call Rate >95%
		Extreme Heterozygosity
		Individuals removed, Duplicates,
		Sex Check, maf ≥ 0%, Sample
		Call Rate >95%, HWE > 1e-8
Imputation	Minimac3/Minimac3 (v, 2.0.1)	Minimac	Michigan Imputation	MACH (v1.0.18.c), minimac (release 2011-10-27)	MaCH/minimac	HRC Michigan Imputation Server (standard settings)	IMPUTE4	-	inhouse software
software (version)			Server (standard settings)
Imputation	1000 Genomes Phase 3 v. 5	1000 Genomes Phase 3	HRC1.1	1000 Genomes Phase 3 version 5	HRC	HRC 1.1	HRC reference panel,	-	Iceland
reference panel							UK10K panel
Post-imputation	Excluded mono-	Excluded variants with Minor Allele Count < 20	We have not removed low Rsq or low MAF!	Excluded variants with imputation r2<0.3	MAF<0.01;SNP call rate<98%;pHWE<1x10-6	MAF<0.05; pHWE<1x10-7	-	-
variant QC	morphic variants, info<0.3, MAC<5								info > 0.95
Genetic association software (version)	R v.3.6.0-4.1.0	PLINK v2.00a3LM 64-bit Intel (21 Mar 2020)	Rvtest	MachQTL/Mach2DAT (v 1.0.19)	R v3.5.1; SPSS	SNPTEST (v2.5.2)	R	Plink v1.9	Julia v.1.8.2
MAF: Minor allele frequency; HWE: Hardy-Weinberg equilibrium; pHWE: p-value of HWE test; SNP: single-nucleotide polymorphism; QC: quality control. * Summarized from (1). ** Summarized from (2).
References:
1	Bycroft C, Freeman C, Petkova D, Band G, Elliott LT, Sharp K, et al. The UK Biobank resource with deep phenotyping and genomic data. Nature. 2018;562(7726):203–9.
2	Ahluwalia TS, Schulz CA, Waage J, Skaaby T, Sandholm N, van Zuydam N, et al. A novel rare CUBN variant and three additional genes identified in Europeans with and without diabetes: results from an exome-wide association study of albuminuria. Diabetologia. 2019;62(2):292–305.

## Sheet: Supplementary table 2
Supplementary table 2: Genotyping status of CUBN SNVs.
Cohort	Was the SNV imputed or genotyped?
	rs1801239	rs144360241	rs45551835	rs141640975
AFTEREU	genotyped	genotyped	genotyped	imputed (r2 = 0.9976)
UK-ROI	genotyped	NR*	genotyped	NR*
DiaGene	genotyped	genotyped	genotyped	imputed
Genesis	genotyped	genotyped	genotyped	Imputed (r2 = 0.19)
Rotterdam	genotyped	genotyped	genotyped	genotyped
ANDIS	genotyped	genotyped	genotyped	imputed
ExWas	genotyped	genotyped	genotyped	genotyped
UKBB	genotyped	genotyped	genotyped	genotyped
deCODE	-	-	-	imputed (info = 0.997)
r2: imputation quality; SNV: Single Nucleotide variant. * NR: Not relevant (SNVs were not available in UK-ROI).

## Sheet: Supplementary table 3
	Supplementary table 3: Model covariates available in participating studies (model 1 and model 2/3)
	Are requested covariates included?
	model 1			model 2**
Study	age	gender	study-specific covariates	age	gender	diabetes	HbA1c	baseline	study-specific
						duration		SBP	covariates
AFTEREU	yes	yes	first 3 PCs of population structure	yes	yes	yes	yes	yes	first 3 PCs of population structure
UK-ROI	yes	yes	first 3 PCs of population structure	yes	yes	yes	yes*	yes*	first 3 PCs of population structure
DiaGenes	yes	yes	none	yes	yes	yes	yes	yes	none
Genesis	yes	yes	first 4 PCs of population structure	yes	yes	yes	yes	yes	first 4 PCs of population structure
Rotterdam	yes	yes	first 3 PCs of population structure	yes	yes	no	no	yes	first 3 PCs of population structure
ANDIS	yes	yes	first 10 PCs of population structure	-	-	-	-	-	-
ExWAS	yes	yes	first 10 PCs of population structure	-	-	-	-	-	-
UKBB-T2D	yes	yes	NR	yes	yes	no	yes	yes	NR
UKBB-NDM	yes	yes	NR	yes	yes	NR	NR	yes	NR
deCODE-NDM	yes	yes	NR	yes	yes	NR	NR	yes	NR
	DM: diabetes mellitus; NDM: without diabetes; HbA1c: hemoglobin A1C; SBP: systolic blood pressure; PC: principal component; UKBB: UK Biobank. ** For UKBB-NDM & deCODE-NDM, model 3 was applied instead of model 2.

## Sheet: Supplementary table 4
Supplementary table 4: Clinical characteristics (genotype stratification for rs1801239).
rs1801239
DM cohort	Genotype	Diabetes type	Age##, years (mean, SD)	BMI, kg/m2 (mean, SD)	eGFRcreatinine	N	Urinary albumin
	*				(mean, SD)		AER [mg/24h],	UACR [mg/mmol],	ALB [mg/L],
							median (IQR)	median (IQR)	median (IQR)
AFTEREU	CC	T1D	38.62 (10.60)	24.50 (3.42)	87.90 (34.75)	10	98.00	-	-
							(10.00 - 431.75)
	Ct		43.56 (11.37)	24.67 (3.51)	92.49 (26.04)	146	27.00	-	-
							(7.00 - 632.00)
	tt		43.76 (11.11)	24.14 (3.14)	88.87 (26.61)	698	30.00	-	-
							(7.00 - 614.00)
UK-ROI	CC	T1D	41.87 (8.63)	25.96(3.56)	51.46 (31.18)	15	-	-	-
	Ct		45.48 (11.54)	26.42 (4.68)	56.79 (27.94)	193	-	-	-
	tt		45.06 (11.35)	26.17 (4.52)	53.73 (30.34)	851	-	-	-
DiaGene	CC	T2D	67.92 (12.20)	30.40 (4.67)	80.82 (30.71)	3	-	6.45***	-
	Ct		65.30 (10.50)	30.48 (5.42)	78.59 (20.21)	1681	-	0.80 (0.20-2.60)	-
	tt		NA	NA	NA	0	-	NA	-
GENESIS	CC	T1D	41.65 (15.05)	24.39 (3.50)	72.34 (26.67)	17	15.0 (6.0 – 231.6)	-	-
	Ct		40.97 (11.61)	23.84 (3.49)	78.44 (28.54)	259	9.0 (4.0 – 26.95)	-	-
	tt		41.46 (12.31)	24.18 (3.90)	81.61 (28.48)	1048	9.0 (4.2 – 39.5)	-	-
Rotterdam	CC	T2D	65.7 (9.7)	27.9 (4.0)	77.6 (19.9)	15	-	-	-
	Ct		66.2 (10.0)	29.8 (4.8)	79.2 (16.6)	209	-	-	-
	tt		68.6 (9.5)	29.3 (4.8)	78.1 (16.3)	798	-	-	-
ANDIS	CC	T2D	62.43(10.17)	30.95(5.40)	83.13(24.52)	89	-	-	-
	Ct		62.07(11.58)	30.96(5.91)	85.35(32.44)	1.653	-	-	-
	tt		62.62(11.89)	30.73(5.66)	84.57(30.66)	7.625	-	-	-
Lookups and UKBB
ExWas**	CC	T2D	-	-	-	-	-	-	-
	Ct		-	-	-	-	-	-	-
	tt		-	-	-	-	-	-	-
UKBB-T2D#	CC	T2D	61.0 (5.9)	31.5 (6.1)	88.6 (16.2))	153	-	-	21.0 (10.9-42.1
	Ct		60.9 (6.2)	31.9 (5.7)	87.9 (15.5)	2839	-	-	17.4 (10.3-36.6)
	tt		60.9 (6.2)	31.9 (5.7)	87.8 (15.7)	11888	-	-	15.8 (9.9-34.0)
UKBB-NDM#	CC	non-DM	56.8 (7.9)	27.2 (4.7)	90.6 (13.0)	4033	-	-	12.3 (8.6-20.7)
	Ct		56.6 (8.0)	27.1 (4.5)	90.9 (12.8)	68572	-	-	11.4 (8.4-18.9)
	tt		56.7 (8.0)	27.1 (4.5)	90.7 (12.7)	297244	-	-	11.0 (8.3-17.8)
* Upper case is the effect allele and lower case is the other allele. **Individual level genotype data is unavailable for the lookup study. *** No IQR available, due to small sample size. #The UK Biobank urinary albumin measures are based on n=7,777 in T2D and n=107,276 in the NDM group. ## The time point for age assessment is unknown for Genesis. Age at recruitment was used for all other studies…

## Sheet: Supplementary table 5
Supplementary table 5: Clinical characteristics (genotype stratification for rs144360241).
rs144360241
DM cohort	Genotype	Diabetes type	Age##, years (mean, SD)	BMI, kg/m2 (mean, SD)	eGFRcreatinine	N	Urinary albumin
	*				(mean, SD)		AER [mg/24h], median (IQR)	UACR [mg/mmol],	ALB [mg/L],
								median (IQR)	median (IQR)
AFTEREU	CC	T1D	NR **	NR **	NR **	0	NR **	-	-
	Ct		52.04 (6.78)	23.40 (2.36)	80.75 (8.60)	5	562.00	-	-
							(371.25 - 1887.25)
	tt		43.62 (11.16)	24.24 (3.22)	89.53 (26.68)	849	28.00	-	-
							(7.00 - 614.00)
UK-ROI	CC	T1D	NR****	NR****	NR****	NR****	-	-	-
	Ct		NR****	NR****	NR****	NR****	-	-	-
	tt		NR****	NR****	NR****	NR****	-	-	-
DiaGene	CC	T2D	NA	NA	NA	1	-	NA	-
	Ct		65.85 (10.33)	30.31 (6.03)	77.80 (18.98)	65	-	1.00 (0.20-2.55)	-
	tt		65.27 (10.51)	30.49 (5.39)	78.62 (20.28)	1618	-	0.90 (0.20-2.60)	-
GENESIS	CC	T1D	-	-	-	0	-	-	-
	Ct		40.24 (12.11)	23.61 (3.12)	74.88 (36.26)	25	7.0 (5.0 – 32.25)	-	-
	tt		41.39 (12.21)	24.13 (3.83)	80.98 (28;33)	1299	9.0 (4.05 – 37.25)	-	-
Rotterdam	CC	T2D	-	-	-	0	-	-	-
	Ct		71.0 (10.3)	28.0 (2.6)	77.1 (20.9)	8	-	-	-
	tt		68.1 (9.6)	29.4 (4.8)	78.3 (16.4)	1041	-	-	-
ANDIS	CC	T2D	68.04(10.14)	30.95(5.40)	83.13(24.52)	89	-	-	-
	Ct		67.97(11.60)	30.96(5.91)	85.35(32.44)	1653	-	-	-
	tt		68.47(11.86)	30.73(5.66)	84.57(30.66)	7625	-	-	-
Lookups and UKBB
ExWas***	CC	T2D	-	-	-	-	-	-	-
	Ct		-	-	-	-	-	-	-
	tt		-	-	-	-	-	-	-
UKBB-T2D#	CC	T2D	NR**	NR**	NR**	0	-	-	NR**
	Ct		59.6 (6.3)	32.5 (6.3)	90.7 (14.0)	124	-	-	18.9 (12.2-36.6)
	tt		60.9 (6.2)	31.9 (5.7)	87.8 (15.7)	14758	-	-	16.0 (10.0-34.3)
UKBB-NDM#	CC	non-DM	NR**	NR**	NR**	0	-	-	NR**
	Ct		56.7 (8.0)	27.2 (4.5)	91.4 (12.7)	3369	-	-	11.9 (8.7-21.3)
	tt		56.7 (8.0)	27.1 (4.5)	90.8 (12.8)	366463	-	-	11.1 (8.3-18.0)
* Upper case is the effect allele and lower case is the other allele. ** No individuals with 2 copies of the effect allele. ***Individual level genotype data is unavailable for the lookup study. **** This SNV is not available in UK-ROI. #The UK Biobank urinary albumin measures are based on n=7,777 in T2D and n=107,276 in the NDM group. ## The time point for age assessment is unknown for Genesis. …

## Sheet: Supplementary table 6
Supplementary table 6: Clinical characteristics (genotype stratification for rs45551835).
rs45551835
DM cohort	Genotype	Diabetes type	Age##, years (mean, SD)	BMI, kg/m2 (mean, SD)	eGFRcreatinine	N	Urinary albumin
	*				(mean, SD)		AER [mg/24h], median (IQR)	UACR [mg/mmol],	ALB [mg/L],
								median (IQR)	median (IQR)
AFTEREU	AA	T1D	NA **	NA **	NA **	1	NA **	-	-
	Ag		41.01 (11.27)	24.82 (3.95)	93.38 (28.12)	27	18 .00 (9.00 - 324.50)	-	-
	gg		43.75 (11.15)	24.21 (3.19)	89.35 (26.59)	826	30 (7.00 -623.57)	-	-
UK-ROI	AA	T1D	NR****	NR****	NR****	0	-	-	-
	Ag		45.2 (11.33)	26.39 (4.45)	47.85 (19.76)	35	-	-	-
	gg		45.08 (11.36)	26.2 (4.54)	54.48 (30.20)	1024	-	-	-
DiaGene	AA	T2D	NA	NA	NA	0	-	NA	-
	Ag		61.47 (14.42)	31.25 (6.66)	82.97 (24.94)	19	-	1.20 (0.25-3.98)	-
	gg		65.35 (10.45)	30.37 (5.40)	78.54 (20.16)	1665	-	0.90 (0.20-2.60)	-
GENESIS	AA	T1D	NA	NA	NA	0	NA	-	-
	Ag		41.49 (12.39)	23.90 (3.46)	79.32 (27.04)	43	10.95 (5.0 – 24.70)	-	-
	gg		41.37 (12.20)	24.12 (3.83)	80.92 (28.55)	1281	9.00 (4.05 – 38.0)	-	-
Rotterdam	AA	T2D	-	-	-	0	-	-	-
	Ag		66.2 (9.6)	30.8 (4.8)	73.6 (17.7)	36	-	-	-
	gg		68.2 (9.7)	29.3 (4.8)	78.5 (16.3)	986	-	-	-
ANDIS	AA	T2D	68.97(4.14)	28.97(3.57)	75.33(7.44)	3	-	-	-
	Ag		68.62(11.38)	31.63(6.17)	84.03(29.06)	269	-	-	-
	gg		68.37(11.81)	30.75(5.69)	84.72(30.99)	9068	-	-	-
Lookups and UKBB
ExWas***	AA	T2D	-	-	-	-	-	-	-
	Ag		-	-	-	-	-	-	-
	gg		-	-	-	-	-	-	-
UKB-T2D#	AA	T2D	64.0 (3.6)	28.9 (0.2)	89.4 (11.4)	3	-	-	160.6 (91.3-196.3)
	Ag		61.4 (5.8)	32.0 (5.4)	88.1 (14.7)	432	-	-	19.9 (10.7-40.6)
	gg		60.9 (6.2)	31.9 (5.7)	87.8 (15.7)	14425	-	-	16.0 (10.0-34.1)
UKBB-	AA	non-DM	59.1 (7.7)	28.2 (5.7)	90.4 (15.2)	71	-	-	22.9 (13.0-46.5)
NDM#	Ag		56.7 (8.0)	27.2 (4.6)	91.2 (12.8)	10522	-	-	12.4 (8.8-20.7)
	gg		56.7 (8.0)	27.1 (4.5)	90.8 (12.8)	358435	-	-	11.0 (8.3-17.9)
* Upper case is the effect allele and lower case is the other allele. ** Not reported since N is too low ( = 1). ***Individual level genotype data is unavailable for the lookup study. **** No individuals with 2 copies of the effect-allele. #The UK Biobank urinary albumin measures are based on n=7,777 in T2D and n=107,276 in the NDM group. ## The time point for age assessment is unknown for Genesi…

## Sheet: Supplementary table 7
Supplementary table 7: Clinical characteristics (genotype stratification for rs141640975).
rs141640975
DM cohort	Genotype	Diabetes type	Age##, years (mean, SD)	BMI, kg/m2 (mean, SD)	eGFRcreatinine	N	Urinary albumin
	*				(mean, SD)		AER [mg/24h], median (IQR)	UACR [mg/mmol],	ALB [mg/L],
								median (IQR)	median (IQR)
AFTEREU	AA	T1D	NR **	NR **	NR **	0	NR **	-	-
	Ag		41.44 (15.20)	24.41 (3.96)	97.21 (18.51)	8	15.00 (5.75 - 197.75)	-	-
	gg		43.69 (11.12)	24.23 (3.21)	89.40 (26.68)	846	29.00 (7.00 - 622.50)	-	-
UK-ROI	AA	T1D	NR*****	NR*****	NR*****	NR*****	-	-	-
	Ag		NR*****	NR*****	NR*****	NR*****	-	-	-
	gg		NR*****	NR*****	NR*****	NR*****	-	-	-
DiaGene	AA	T2D	69.29 (10.30)	29.84 (3.80)	71.30 (26.45)	17	-	1.35 (0.20-2.88)	-
	Ag		64.90 (10.57)	30.42 (5.33)	79.52 (20.44)	334	-	1.00 (0.20-2.88)	-
	gg		65.35 (10.48)	30.50 (5.46)	78.46 (20.06)	1333	-	0.80 (0.20-2.50)	-
GENESIS****	AA	T1D	NA	NA	NA	NA	NA	-	-
	Ag		NA	NA	NA	NA	NA	-	-
	gg		NA	NA	NA	NA	NA	-	-
Rotterdam	AA	T2D	-	-	-	0	-	-	-
	Ag		66.2 (12.9)	31.2 (4.5)	86.2 (9.3)	5	-	-	-
	gg		68.1 (9.6)	29.4 (4.8)	78.3 (16.4)	1017	-	-	-
ANDIS	AA	T2D	NA	NA	NA	1	-	-	-
	Ag		68.38(10.39)	31.10(5.97)	82.27(29.45)	98	-	-	-
	gg		68.37(11.81)	30.77(5.70)	84.72(30.94)	9268	-	-	-
Lookups and UKBB
ExWas***	AA	T2D	-	-	-	-	-	-	-
	Ag		-	-	-	-	-	-	-
	gg		-	-	-	-	-	-	-
UKBB-T2D#	AA	T2D	NR**	NR**	NR**	0	-	-	NR**
	Ag		60.7 (6.3)	32.7 (6.1)	87.9 (17.3)	80	-	-	31.2 (18.8-57.1)
	gg		60.9 (6.2)	31.9 (5.7)	87.8 (15.7)	14805	-	-	16.0 (10.0-34.2)
UKBB-	AA	non-DM	57.2 (6.1)	24.8 (3.3)	92.9 (13.4)	7	-	-	22.9 (13.0-46.5)
NDM#	Ag		56.8 (7.9)	26.9 (4.3)	92.3 (12.3)	1921	-	-	13.9 (9.4-28.1)
	gg		56.7 (8.0)	27.1 (4.5)	90.8 (12.8)	368059	-	-	11.1 (8.3-18.0)
* Upper case is the effect allele and lower case is the other allele. ** No individuals with 2 copies of the effect allele. ***Individual level genotype data is unavailable for the lookup study. **** Not included for Genesis due to low imputation quality of the SNV. ***** This SNV is not available in UK-ROI. #The UK Biobank urinary albumin measures are based on n=7,777 in T2D and n=107,276 in the…

## Sheet: Supplementary table 8
Supplementary table 8: Summary results for UKBB-NDM, UKBB-T2D and deCODE NDM SNV-eGFRcreatinine analyses (model 3).
variant (EA)	UK Biobank				deCODE
	Population	N	Effect (Beta [SE])	P-value	Population	N	Effect (Beta [SE])	P-value
rs144360241	NDM**	345.218	0.007 (0.002)	0.004*	-	-	-	-
(C)	T2D***	13.872	0.02 (0.02)	0.26	-	-	-	-
rs45551835	NDM**	344470	0.004 (0.001)	0.001*	-	-	-	-
(A)	T2D***	13.85	0.01 (0.01)	0.14	-	-	-	-
rs141640975	NDM**	345360	0.02 (0.003)	1.1 × 10-9*	NDM	127090	0.026 (0.007)	7.7 × 10-4*
(A)	T2D***	13.874	-0.02 (0.02)	0.46	-	-	-	-
rs1801239	NDM**	345.226	0.001 (0.0005)	0.02	-	-	-	-
(C)	T2D***	13.869	0.005 (0.004)	0.19	-	-	-	-
SNV: Single-nucleotide variant; eGFRcreatinine: Estimated glomerular filtration rate, natural log-transformed; EA: effect allele (minor allele); N: sample size; Beta: Beta coefficient; SE: standard error; NDM: without Diabetes Mellitus; T2D: Type 2 diabetes.* Statistically significant. ** out of total 370,061 individuals. *** out of total 14,890 individuals. Effect allele frequency (A) for rs1416…

## Sheet: Supplementary table 9
Supplementary table 9: UKBB-NDM albuminuria-SNV interaction (model 3).
Genetic variant (EA)	Population	N	P-value of interaction term
rs144360241 (C)	NDM	99.545	0.81
rs45551835 (A)	NDM	99.327	0.88
rs141640975 (A)	NDM	99.597	0.04 *
rs1801239 (C)	NDM	7.212	0.52
SNV: Single-nucleotide variant; EA: effect allele (minor allele); N: sample size; NDM: without diabetes. * Statistically significant (P < 0.05). ** For completeness, we also show results for T2D which were part of DM meta-analyses for model 1. *** out of total 370,061 individuals. **** out of total 14,892 individuals. Albuminuria-SNV interaction was only tested when primary SNV-eGFRcreatinine ass…

[truncated: 7 more sheets: Supplementary table 10, Supplementary table 11, Supplementary table 12, Supplementary table 13, Supplementary table 14, Supplementary table 15, Acknowledgements and funding]
